# Supplementary material for: Defining the "core microbiome" of the microbial communities in the tonsils of healthy pigs
Source: BMC Microbiol. 2012 Feb 7;12:20. doi: 10.1186/1471-2180-12-20 (PMC3297519; doi:10.1186/1471-2180-12-20)
Supplement: Additional file 1 — Complete list of all phyla identified. This is an Excel file listing all phyla identified in each pig tonsil sample and the number of unique sequences belonging to each phylum within each sample, in descending order of frequency found in the total data set. Horizontal divisions indicate phyla found in all samples, those found in Herd 2 only, and those found in Herd 1 only. Phyla that comprise the core microbiome are highlighted. [file 1471-2180-12-20-S1.XLS]

## Sheet: Phylum 
Additional File 1: Complete list of all phyla identifieda
	Herd 2 Tissue							Herd 1 Time 1 Tissue							Herd 1 Time 2 Tissue							Herd 1 Time 2 Brush
Phylum b	E	F	G	H	Total	% of total		A	B	C	D	Total	% of total		J - T	K - T	L - T	M - T	Total	% of total		J - B	K - B	L - B	M - B	Total	% of total		Total of all samples	Average % of total
Proteobacteria	29971	7714	12287	13212	63184	0.661737		11000	7329	6032	15822	40183	0.734191		3455	2507	5144	1170	12276	0.772707		12615	5285	7924	9537	35361	0.892324		151004	0.733998
Firmicutes	6468	2684	1667	9407	20226	0.211831		642	6757	2865	2073	12337	0.225412		1037	159	513	110	1819	0.114496		415	250	959	710	2334	0.0588977		36716	0.178469
Fusobacteria	2460	493	1935	4580	9468	0.0991601		195	93	214	315	817	0.0149276		324	45	266	19	654	0.0411657		157	110	81	211	559	0.0141062		11498	0.0558893
Actinobacteria	25	386	327	556	1294	0.0135523		33	329	147	114	623	0.0113829		98		5	9	112	0.00704979		5		339	5	349	0.0088069		2378	0.011559
Bacteroidetes	602	38	251	287	1178	0.0123374		81	96	14	45	236	0.004312		13		62		75	0.00472084		37		13	61	111	0.00280105		1600	0.00777726
TM7	40	10		8	58	0.000607444						0	0			7	31		38	0.00239189		5			115	120	0.00302816		216	0.00104993
Acidobacteria		17			17	0.000178044			28	10		38	0.000694305						0							0			55	0.000267343
Tenericutes		9			9	9.42586e-05				8	12	20	0.000365424				8		8	0.000503556				8		8	0.000201877		45	0.000218735
SR1	14			34	48	0.000502713						0							0							0			48	0.000233318
Spirochaetes					0			122	28	6		156	0.0028503		479	31	260	30	800	0.0503556		119	21	24	622	786	0.0198345		1742	0.00846749
Chlamydiae					0			11	41	7		59	0.001078		100	5			105	0.00660918						0			164	0.000797169
Verrucomicrobia					0			41	25	52		118	0.002156						0							0			118	0.000573573
Cyanobacteria					0			40	13	9		62	0.00113281						0							0			62	0.000301369
Gemmatimonadetes					0				58			58	0.00105973						0							0			58	0.000281926
Chloroflexi					0				11			11	0.000200983						0							0			11	5.34687e-05
Planctomycetes					0				8			8	0.000146169						0							0			8	3.88863e-05
Synergistetes					0					5		5	9.13559e-05						0							0			5	2.43039e-05
Total	39580	11351	16467	28084	95482			12165	14816	9369	18381	54731			5506	2754	6289	1338	15887			13353	5666	9348	11261	39628			205728
a Includes all phyla with 5 or more isolates identified
b Phyla that comprise the core microbiome are highlighted
