# Supplementary material for: Defining the "core microbiome" of the microbial communities in the tonsils of healthy pigs
Source: BMC Microbiol. 2012 Feb 7;12:20. doi: 10.1186/1471-2180-12-20 (PMC3297519; doi:10.1186/1471-2180-12-20)
Supplement: Additional file 2 — Complete list of all classes identified. This is an Excel file listing all classes identified in each pig tonsil sample and the number of unique sequences belonging to each class within each sample, in descending order of frequency found in the total data set. Horizontal divisions indicate classes found in all samples, those found in Herd 2 only, and those found in Herd 1 only. Classes that comprise the core microbiome are highlighted. [file 1471-2180-12-20-S2.XLS]

## Sheet: Class 
Additional Table 2: Complete list of all classes identifieda
	Herd 2 Tissue							Herd 1 Time 1 Tissue							Herd 1 Time 2 Tissue							Herd 1 Time 2 Brush
Class b	E	F	G	H	Total	% of total		A	B	C	D	Total	% of total		J - T	K - T	L - T	M - T	Total	% of total		J - B	K - B	L - B	M - B	Total	% of total		Total of all samples	Average % of total
Gammaproteobacteria	29834	7375	12126	13156	62491	0.656211		10912	6991	5864	14734	38501	0.703832		3292	2231	3959	1127	10609	0.670353		11481	4581	7339	8295	31696	0.802898		143297	0.698209
Clostridia	6437	1377	1405	9326	18545	0.194739		547	4611	593	1945	7696	0.14069		813	126	311	100	1350	0.0853027		362	199	572	628	1761	0.0446083		29352	0.143017
Fusobacteria	2460	493	1935	4580	9468	0.0994225		195	93	214	315	817	0.0149355		324	45	266	19	654	0.0413244		157	110	81	211	559	0.0141601		11498	0.0560236
Bacilli	23	1305	258	48	1634	0.0171585		95	2086	2267	128	4576	0.0836532		223	33	199	10	465	0.029382		48	51	373	74	546	0.0138308		7221	0.0351841
Betaproteobacteria	33	38	129	29	229	0.0024047		60	195	100	749	1104	0.0201821		141	273	1160	34	1608	0.101605		1123	701	557	1232	3613	0.0915216		6554	0.0319341
Actinobacteria	25	386	327	556	1294	0.0135882		33	329	147	114	623	0.011389		98		5	9	112	0.00707696		5		339	5	349	0.00884059		2378	0.0115867
Flavobacteria	571	24	79	8	682	0.00716161		73		6		79	0.00144419						0			12		5		17	0.00043063		778	0.00379078
Bacteroidia			95	273	368	0.00386433		85	14	24		123	0.00224855		8		50		58	0.00366486		25		8	61	94	0.00238113		643	0.00313299
Alphaproteobacteria		280		10	290	0.00304526		24	102	53	20	199	0.00363789		8		5		13	0.000821433				17		17	0.00043063		519	0.00252881
Epsilonproteobacteria	82	19	7		108	0.0011341			25		105	130	0.00237651				12	5	17	0.00107418				8		8	0.00020265		263	0.00128146
Deltaproteobacteria			5	5	10	0.000105009				6	214	220	0.00402179		12				12	0.000758246						0			242	0.00117914
Sphingobacteria	6		73		79	0.000829571		6	11	5	45	67	0.00122482		5		10		15	0.000947807						0			161	0.000784467
Erysipelotrichi				7	7	7.35062e-05			59			59	0.00107857						0			5		13	5	23	0.000582618		89	0.000433649
Mollicutes		9			9	9.4508e-05				8	12	20	0.000365617				8		8	0.000505497				8		8	0.00020265		45	0.000219261
Acidobacteria_Gp4		16			16	0.000168014			8			8	0.000146247						0							0			24	0.000116939
Spirochaetes					0			122	28	6		156	0.00285182		479	31	260	30	800	0.0505497		119	21	24	622	786	0.0199103		1742	0.00848783
Chlamydiae					0			11	41	7		59	0.00107857		100	5			105	0.00663465						0			164	0.000799084
Cyanobacteria					0			40	13	9		62	0.00113341						0							0			62	0.000302093
Gemmatimonadetes					0				58			58	0.00106029						0							0			58	0.000282603
Subdivision3					0			10	15	14		39	0.000712954						0							0			39	0.000190026
Spartobacteria					0				5	26		31	0.000566707						0							0			31	0.000151046
Verrucomicrobiae					0			25				25	0.000457022						0							0			25	0.000121812
Acidobacteria_Gp6					0				20			20	0.000365617						0							0			20	9.74493e-05
Caldilineae					0				10			10	0.000182809						0							0			10	4.87246e-05
Planctomycetacia					0				8			8	0.000146247						0							0			8	3.89797e-05
Acidobacteria_Gp22					0					7		7	0.000127966						0							0			7	3.41072e-05
Synergistia					0					5		5	9.14043e-05						0							0			5	2.43623e-05
Total	39471	11322	16439	27998	95230			12238	14722	9361	18381	54702			5503	2744	6245	1334	15826			13337	5663	9344	11133	39477			205235
a Includes all classes with 5 or more isolates identified
b Classes that comprise the core microbiome are highlighted
