# Supplementary material for: Defining the "core microbiome" of the microbial communities in the tonsils of healthy pigs
Source: BMC Microbiol. 2012 Feb 7;12:20. doi: 10.1186/1471-2180-12-20 (PMC3297519; doi:10.1186/1471-2180-12-20)
Supplement: Additional file 3 — Complete list of all orders identified. This is an Excel file listing all orders identified in each pig tonsil sample and the number of unique sequences belonging to each order within each sample, in descending order of frequency found in the total data set. Horizontal divisions indicate orders found in all samples, those found in Herd 2 only, and those found in Herd 1 only. Orders that comprise the core microbiome are highlighted. [file 1471-2180-12-20-S3.XLS]

## Sheet: Order 
Additional Table 3: Complete list of all orders identifieda
	Herd 2 Tissue							Herd 1 Time 1 Tissue							Herd 1 Time 2 Tissue							Herd 1 Time 2 Brush
Order b	E	F	G	H	Total	% of total		A	B	C	D	Total	% of total		J - T	K - T	L - T	M - T	Total	% of total		J - B	K - B	L - B	M - B	Total	% of total		Total of all samples	Average % of total
Pasteurellales	20412	6831	8537	11539	47319	0.499794		10338	6095	5564	12030	34027	0.625738		2571	2067	2412	762	7812	0.494838		9275	4078	6836	5082	25271	0.641266		114429	0.560237
Clostridiales	6427	1325	1403	9306	18461	0.194989		547	4609	588	1936	7680	0.141231		803	120	311	99	1333	0.0844366		359	198	571	621	1749	0.0443819		29223	0.143074
Pseudomonadales	9141	493	630	1417	11681	0.123377		366	761	141	2637	3905	0.0718108		304	115	1474	365	2258	0.143029		2150	490	467	3153	6260	0.158851		24104	0.118012
Fusobacteriales	2460	493	1935	4580	9468	0.100003		195	93	214	315	817	0.0150242		324	45	266	19	654	0.0414265		157	110	81	211	559	0.0141849		11498	0.0562935
Lactobacillales	15	1236	200	15	1466	0.0154842		94	2085	2222	128	4529	0.0832858		194	29	166	10	399	0.025274		44	48	344	72	508	0.0128908		6902	0.0337918
Neisseriales	32	30	120	17	199	0.00210188		49	54	85	113	301	0.00553522		135	265	1157	33	1590	0.100716		1121	698	552	1228	3599	0.0913266		5689	0.027853
Enterobacteriales	19	16	2883	108	3026	0.0319613		189	97	159	67	512	0.0094154		412	48	53		513	0.0324951		14	7	5		26	0.000659765		4077	0.0199607
Actinomycetales	21	206	324	533	1084	0.0114495		33	195	29		257	0.00472609		71			9	80	0.00506746				327	5	332	0.00842469		1753	0.00858258
Flavobacteriales	571	24	79	8	682	0.00720344		73		6		79	0.00145277						0			12		5		17	0.000431384		778	0.00380904
Burkholderiales		7	6	11	24	0.000253493		11	33	15	550	609	0.0111992		6	8			14	0.000886806				5		5	0.000126878		652	0.00319215
Bacteroidales	24	14	95	273	406	0.00428826			85			85	0.0015631		8		50		58	0.00367391		25		8	61	94	0.0023853		643	0.00314809
Bifidobacteriales		143			143	0.0015104			127	46	90	263	0.00483643						0					10		10	0.000253756		416	0.00203671
Rhizobiales		264		9	273	0.00288349		12	50	44		106	0.00194928		8		5		13	0.000823462						0			392	0.00191921
Bacillales	8	69	55	33	165	0.00174277				40		40	0.000735578		29		33		62	0.00392728				28		28	0.000710516		295	0.0014443
Campylobacterales	82	19	7		108	0.00114072			25		105	130	0.00239063				12	5	17	0.00107684				8		8	0.000203004		263	0.00128763
Coriobacteriales		36		20	56	0.000591485			7	68	19	94	0.00172861		27				27	0.00171027						0			177	0.000866581
Sphingobacteriales	6		73		79	0.000834416		6	11	5	45	67	0.00123209		5		10		15	0.000950149						0			161	0.000788246
Erysipelotrichales				7	7	7.39356e-05			59			59	0.00108498						0			5		13	5	23	0.000583638		89	0.000435738
Rhodospirillales		6			6	6.33734e-05		5	31		12	48	0.000882694						0							0			54	0.000264381
Mycoplasmatales		9			9	9.506e-05				8	12	20	0.000367789				8		8	0.000506746				6		6	0.000152253		43	0.000210525
Caulobacterales		10			10	0.000105622			8			8	0.000147116						0							0			18	8.81269e-05
Desulfovibrionales			5		5	5.28111e-05						0			12				12	0.000760119						0			17	8.32309e-05
Spirochaetales					0			122	28	6		156	0.00286875		479	31	260	30	800	0.0506746		119	21	24	622	786	0.0199452		1742	0.00852872
Desulfuromonadales					0						214	214	0.00393534						0							0			214	0.00104773
Rhodocyclales					0				108		86	194	0.00356755						0							0			194	0.000949812
Chlamydiales					0			11	41	7		59	0.00108498		100	5			105	0.00665104						0			164	0.000802934
Cardiobacteriales					0							0					17		17	0.00107684		32	6	10	56	104	0.00263906		121	0.000592408
Gemmatimonadales					0				58			58	0.00106659						0							0			58	0.000283964
Verrucomicrobiales					0			25				25	0.000459736						0							0			25	0.000122398
Rhodobacterales					0				6		8	14	0.000257452						0					5		5	0.000126878		19	9.30228e-05
Xanthomonadales					0							0							0					18		18	0.00045676		18	8.81269e-05
Caldilineales					0				10			10	0.000183895						0							0			10	4.89594e-05
Planctomycetales					0				8			8	0.000147116						0							0			8	3.91675e-05
Synergistales					0					5		5	9.19473e-05						0							0			5	2.44797e-05
Totals	39218	11231	16352	27876	94677			12076	14684	9252	18367	54379			5488	2733	6234	1332	15787			13313	5656	9323	11116	39408			204251
a Includes all orders with 5 or more isolates identified
b Orders that comprise the core microbiome are highlighted
