# Supplementary material for: Defining the "core microbiome" of the microbial communities in the tonsils of healthy pigs
Source: BMC Microbiol. 2012 Feb 7;12:20. doi: 10.1186/1471-2180-12-20 (PMC3297519; doi:10.1186/1471-2180-12-20)
Supplement: Additional file 4 — Complete list of all families identified. This is an Excel file listing all families identified in each pig tonsil sample and the number of unique sequences belonging to each family within each sample, in descending order of frequency found in the total data set. Horizontal divisions indicate families found in all samples, those found in Herd 2 only, and those found in Herd 1 only. Families that comprise the core microbiome are highlighted. [file 1471-2180-12-20-S4.XLS]

## Sheet: Family 
Additional Table 4: Complete list of all families identifieda
	Herd 2 Tissue							Herd 1 Time 1 Tissue							Herd 1 Time 2 Tissue							Herd 1 Time 2 Brush
Family b	E	F	G	H	Total	% of total		A	B	C	D	Total	% of total		J - T	K - T	L - T	M - T	Total	% of total		J - B	K - B	L - B	M - B	Total	% of total		Total of all samples	Average % of total
Pasteurellaceae	20412	6831	8537	11539	47319	0.573598		10338	6095	5564	12030	34027	0.641898		2571	2067	2412	762	7812	0.503448		9275	4078	6836	5082	25271	0.647659		114429	0.602128
Moraxellaceae	9140	482	592	1368	11582	0.140396		364	309	95	2637	3405	0.0642332		304	115	1420	360	2199	0.141716		2150	489	460	3153	6252	0.16023		23438	0.123331
Fusobacteriaceae	2357	471	1626	4149	8603	0.104285		195	93	211	315	814	0.0153556		315	45	263	13	636	0.0409873		146	105	77	200	528	0.0135319		10581	0.0556775
Veillonellaceae	508	135	1011	330	1984	0.0240499		313	3364	458	1031	5166	0.0974533		593	31	74	64	762	0.0491074		125	145	115	123	508	0.0130193		8420	0.0443062
Neisseriaceae	32	30	120	17	199	0.00241227		49	54	85	113	301	0.00567817		135	265	1157	33	1590	0.102468		1121	698	552	1228	3599	0.0922371		5689	0.0299356
Lactobacillaceae	12	1107	189	11	1319	0.0159888			2047	1986	80	4113	0.0775891				7		7	0.000451118				25	16	41	0.00105077		5480	0.0288359
Peptostreptococcaceae	1008	342	72	1716	3138	0.0380387			208	29	320	557	0.0105075		137	70	69	13	289	0.0186247		95	16	31	131	273	0.00699659		4257	0.0224004
Enterobacteriaceae	19	16	2883	108	3026	0.036681		189	97	159	67	512	0.00965855		412	48	53		513	0.0330605		14	7	5		26	0.000666342		4077	0.0214533
Actinomycetaceae	19	180	312	460	971	0.0117704		28	21	7		56	0.0010564		71			9	80	0.00515564						0			1107	0.00582506
Streptococcaceae		72	7		79	0.000957634		87	19	188	23	317	0.00598		123	28	146	8	305	0.0196559		31	44	130	46	251	0.00643276		952	0.00500945
Leptotrichiaceae	103	22	308	430	863	0.0104612						0			9			6	15	0.000966682		11	5		11	27	0.000691971		905	0.00476213
Lachnospiraceae	20	17	137	405	579	0.00701861		10				10	0.000188644		20		44	8	72	0.00464007		52	9	30	47	138	0.00353674		799	0.00420436
Clostridiaceae	23	8			31	0.00037578			24	8	210	242	0.00456518				60		60	0.00386673		19	15	230	191	455	0.011661		788	0.00414647
Flavobacteriaceae	570	24	79	8	681	0.00825505		73		6		79	0.00149028						0			12				12	0.000307542		772	0.00406228
Pseudomonadaceae		10	38	49	97	0.00117583			448	46		494	0.009319				54	5	59	0.00380228				7		7	0.0001794		657	0.00345715
Incertae Sedis XI	21	319		53	393	0.00476393		6	113	54	10	183	0.00345218		30				30	0.00193336				12	6	18	0.000461314		624	0.0032835
Porphyromonadaceae	8	9	56	180	253	0.00306685			85			85	0.00160347		6		25		31	0.00199781		22		5	48	75	0.00192214		444	0.00233634
Corynebacteriaceae		18	7	6	31	0.00037578			108	14		122	0.00230145						0					283		283	0.00725288		436	0.00229424
Bifidobacteriaceae		143			143	0.00173344			127	46	90	263	0.00496133						0					10		10	0.000256285		416	0.002189
Bradyrhizobiaceae		261		7	268	0.00324868			42	40		82	0.00154688						0							0			350	0.00184171
Staphylococcaceae	8	67	52	33	160	0.00193951				38		38	0.000716846				32		32	0.00206225				22	29	51	0.00130706		281	0.00147863
Campylobacteraceae	81	16	7		104	0.00126068			25		105	130	0.00245237				12	5	17	0.00109557						0			251	0.00132077
Eubacteriaceae	12		7	70	89	0.00107885			145			145	0.00273533						0							0			234	0.00123131
Incertae Sedis XIV	145	6		43	194	0.00235166			17		8	25	0.000471609						0							0			219	0.00115238
Coriobacteriaceae		36		20	56	0.000678829			7	68	19	94	0.00177325		27				27	0.00174003						0			177	0.000931378
Chitinophagaceae	6		72		78	0.000945512		6	11	5	45	67	0.00126391				10		10	0.000644454						0			155	0.000815613
Aerococcaceae		56			56	0.000678829			17	36		53	0.000999811						0					34		34	0.00087137		143	0.000752469
Ruminococcaceae			19	26	45	0.000545488			53			53	0.000999811				8		8	0.000515564				16		16	0.000410057		122	0.000641967
Bacteroidaceae			17	51	68	0.000824292						0					22		22	0.0014178					13	13	0.000333171		103	0.000541988
Erysipelotrichaceae				7	7	8.48536e-05			59			59	0.001113						0			5		13	5	23	0.000589456		89	0.00046832
Acetobacteraceae		6			6	7.27317e-05			28		12	40	0.000754575						0							0			46	0.000242053
Comamonadaceae		5		10	15	0.000181829			22	8		30	0.000565931						0							0			45	0.000236791
Mycoplasmataceae		9			9	0.000109098				8	12	20	0.000377287				8		8	0.000515564				6		6	0.000153771		43	0.000226267
Peptococcaceae		5		10	15	0.000181829						0							0					6		6	0.000153771		21	0.000110502
Caulobacteraceae		10			10	0.000121219			8			8	0.000150915						0							0			18	9.47164e-05
Prevotellaceae			5	14	19	0.000230317						0							0							0			19	9.99784e-05
Micrococcaceae		5			5	6.06097e-05						0							0							0			5	2.63101e-05
Spirochaetaceae					0			122	28	6		156	0.00294284		479	31	260	30	800	0.0515564		119	21	24	622	786	0.020144		1742	0.00916644
Burkholderiaceae					0					5	550	555	0.0104697						0							0			555	0.00292042
Geobacteraceae					0						214	214	0.00403697						0							0			214	0.00112607
Rhodocyclaceae					0				108		86	194	0.00365969						0							0			194	0.00102083
Chlamydiaceae					0			10	34	6		50	0.000943218		100	5			105	0.00676677						0			155	0.000815613
Carnobacteriaceae					0			5				5	9.43218e-05						0					142		142	0.00363925		147	0.000773517
Cardiobacteriaceae					0							0					17		17	0.00109557		32	6	10	56	104	0.00266537		121	0.000636705
Gemmatimonadaceae					0				58			58	0.00109413						0							0			58	0.000305197
Family I					0			40	8	9		57	0.00107527						0							0			57	0.000299935
Oxalobacteraceae					0			8	9			17	0.000320694		6	5			11	0.0007089						0			28	0.000147337
Verrucomicrobiaceae					0			25				25	0.000471609						0							0			25	0.000131551
Cellulomonadaceae					0				21			21	0.000396152						0							0			21	0.000110502
Dietziaceae					0							0							0					21		21	0.000538199		21	0.000110502
Rhodobacteraceae					0				6		8	14	0.000264101						0					5		5	0.000128143		19	9.99784e-05
Xanthomonadaceae					0							0							0					18		18	0.000461314		18	9.47164e-05
Enterococcaceae					0						17	17	0.000320694						0							0			17	8.94544e-05
Caldilineaceae					0				10			10	0.000188644						0							0			10	5.26202e-05
Methylobacteriaceae					0			9				9	0.000169779						0							0			9	4.73582e-05
Yaniellaceae					0							0							0					9		9	0.000230657		9	4.73582e-05
Planctomycetaceae					0				8			8	0.000150915						0							0			8	4.20962e-05
Helicobacteraceae					0							0							0					6		6	0.000153771		6	3.15721e-05
Microbacteriaceae					0							0							0					5		5	0.000128143		5	2.63101e-05
Parachlamydiaceae					0				5			5	9.43218e-05						0							0			5	2.63101e-05
Synergistaceae					0					5		5	9.43218e-05						0							0			5	2.63101e-05
Total	34504	10718	16153	21120	82495			11877	13941	9190	18002	53010			5338	2710	6153	1316	15517			13229	5638	9145	11007	39019			190041
a Includes all families with 5 or more isolates identified
b Families that comprise the core microbiome are highlighted
