# Supplementary material for: Defining the "core microbiome" of the microbial communities in the tonsils of healthy pigs
Source: BMC Microbiol. 2012 Feb 7;12:20. doi: 10.1186/1471-2180-12-20 (PMC3297519; doi:10.1186/1471-2180-12-20)
Supplement: Additional file 5 — Complete list of all genera identified. This is an Excel file listing all genera identified in each pig tonsil sample and the number of unique sequences belonging to each genus within each sample, in descending order of frequency found in the total data set. Horizontal divisions indicate genera found in all samples, those found in Herd 2 only, and those found in Herd 1 only. Genera that comprise the core microbiome are highlighted. [file 1471-2180-12-20-S5.XLS]

## Sheet: Genus
Additional Table 5: Complete list of all genera identified a
	Herd 2 Tissue							Herd 1 Time 1 Tissue							Herd 1 Time 2 Tissue							Herd 1 Time 2 Brush
Genus b	E	F	G	H	Total	% of total		A	B	C	D	Total	% of total		J - T	K - T	L - T	M - T	Total	% of total		J - B	K - B	L - B	M - B	Total	% of total		TOTALS	Average % of total
Actinobacillus	2915	2337	1953	1391	8596	0.133418		7901	4076	5135	5396	22508	0.484012		1491	1301	1578	307	4677	0.424526		8072	2810	6414	2971	20267	0.685507		56048	0.36992
Pasteurella	6089	1927	1660	8502	18178	0.28214		1086	955	64	2882	4987	0.10724		603	111	77	50	841	0.0763366		123		15	184	322	0.0108913		24328	0.160566
Alkanindiges	7465	322	388	594	8769	0.136103		199	206	76	2165	2646	0.0568996		247	91	1125	304	1767	0.160388		1735	380	351	2536	5002	0.169187		18184	0.120015
Fusobacterium	2353	470	1618	4127	8568	0.132984		194	93	211	315	813	0.0174827		315	45	263	13	636	0.057729		146	105	77	200	528	0.017859		10545	0.0695975
Haemophilus	6448	571	313	224	7556	0.117276		380	218	100	1336	2034	0.0437391		63	45	46	6	160	0.014523		178	9	29	71	287	0.00970742		10037	0.0662447
Lactobacillus	12	1104	187	10	1313	0.020379			2043	1980	80	4103	0.0882309				7		7	0.000635382				25	16	41	0.00138677		5464	0.0360627
Veillonella	24	12	863	248	1147	0.0178025		43	3160	32	6	3241	0.0696944		238		16		254	0.0230553		78	32	36	14	160	0.0054118		4802	0.0316934
Peptostreptococcus	1002	261	71	1670	3004	0.046625			208	29	320	557	0.0119777		128	70	38	13	249	0.0226014		50	15	17	18	100	0.00338238		3910	0.0258062
Proteus			1753	92	1845	0.0286362		33		10		43	0.000924672			6			6	0.000544613						0			1894	0.0125005
Moraxella	118	75	89	571	853	0.0132394		111			5	116	0.00249446				67		67	0.00608151		63	20	30	81	194	0.00656181		1230	0.00811806
Pelosinus		6			6	9.31258e-05		221	145	23	696	1085	0.0233318						0							0			1091	0.00720065
Streptococcus		72	7		79	0.00122616		87	19	188	23	317	0.00681676		123	27	146	8	304	0.0275937		31	44	129	46	250	0.00845594		950	0.00627005
Escherichia/Shigella	18	16	138	12	184	0.00285586			94	117		211	0.00453734		391	37	51		479	0.0434783		13	7			20	0.000676476		894	0.00590044
Clostridium	22	7			29	0.000450108			7		210	217	0.00466637				58		58	0.00526459		19	14	229	188	450	0.0152207		754	0.00497644
Pseudomonas		10	37	48	95	0.00147449			445	46		491	0.0105585				53	5	58	0.00526459						0			644	0.00425043
Providencia			488		488	0.00757423				28		28	0.000602112		18				18	0.00163384						0			534	0.00352443
Actinomyces		78	273	16	367	0.00569619		28	21	7		56	0.00120422		69			6	75	0.00680766						0			498	0.00328682
Morganella			435		435	0.00675162		7				7	0.000150528						0							0			442	0.00291722
Corynebacterium		18	7	6	31	0.00048115			108	14		122	0.00262349						0					226		226	0.00764417		379	0.00250142
Gardnerella		121			121	0.00187804			109	45	87	241	0.00518246						0							0			362	0.00238922
Porphyromonas		9	32	173	214	0.00332149			85			85	0.00182784		5		14		19	0.00172461		19			11	30	0.00101471		348	0.00229682
Bradyrhizobium		260		7	267	0.0041441			40	38		78	0.00167731						0							0			345	0.00227702
Filifactor		80		35	115	0.00178491						0			8		29		37	0.00335845		42			103	145	0.00490445		297	0.00196021
Campylobacter	81	16	7		104	0.00161418			25		105	130	0.00279552				12	5	17	0.00154307						0			251	0.00165661
Peptoniphilus	10	213			223	0.00346117				6		6	0.000129024						0							0			229	0.00151141
Neisseria	10	10	38	12	70	0.00108647		47		14	82	143	0.00307507						0			6				6	0.000202943		219	0.00144541
TM7_genera_incertae_sedis	40	10		8	58	0.000900216						0				7	31		38	0.00344921		5			115	120	0.00405885		216	0.00142561
Gemella	7	67	18	25	117	0.00181595				36		36	0.000774144		15		27		42	0.00381229						0			195	0.00128701
Megasphaera		65			65	0.00100886			53	51		104	0.00223641						0							0			169	0.00111541
Eubacterium	12		5	70	87	0.00135032			73			73	0.00156979						0							0			160	0.00105601
Atopobium		27		20	47	0.000729485			7	50	19	76	0.0016343		27				27	0.00245076						0			150	0.000990008
Leptotrichia	62		16	27	105	0.0016297						0			8			5	13	0.00117999		10			5	15	0.000507357		133	0.000877807
Parvimonas	7	33		7	47	0.000729485		6	27		10	43	0.000924672		21				21	0.00190615					5	5	0.000169119		116	0.000765606
Aerococcus		55			55	0.000853653			9	36		45	0.00096768						0					12		12	0.000405885		112	0.000739206
Bacteroides			17	51	68	0.00105543						0					22		22	0.00199691					13	13	0.000439709		103	0.000679805
Anaerococcus		18			18	0.000279377			58	11		69	0.00148378		9				9	0.000816919						0			96	0.000633605
Finegoldia		24			24	0.000372503			28	33		61	0.00131174						0							0			85	0.000561004
Kingella			5		5	7.76048e-05						0				7	24		31	0.00281383		12	7	12	16	47	0.00158972		83	0.000547804
Capnocytophaga			52		52	0.00080709				6		6	0.000129024						0							0			58	0.000382803
Staphylococcus			34	8	42	0.00065188						0			14				14	0.00127076						0			56	0.000369603
Bifidobacterium		20			20	0.000310419			18			18	0.000387072						0					10		10	0.000338238		48	0.000316802
Acinetobacter		11	10	6	27	0.000419066						0					5		5	0.000453844				11		11	0.000372062		43	0.000283802
Dialister		11			11	0.000170731				32		32	0.000688128						0							0			43	0.000283802
Mycoplasma		9			9	0.000139689				8	12	20	0.00043008				8		8	0.00072615				6		6	0.000202943		43	0.000283802
Citrobacter			28		28	0.000434587					6	6	0.000129024						0							0			34	0.000224402
Gp4		16			16	0.000248335			8			8	0.000172032						0							0			24	0.000158401
Peptococcus		5		10	15	0.000232814						0							0					6		6	0.000202943		21	0.000138601
Desulfovibrio			5		5	7.76048e-05						0			12				12	0.00108923						0			17	0.000112201
Roseomonas		6			6	9.31258e-05			10			10	0.00021504						0							0			16	0.000105601
Arcanobacterium	17	102	37	443	599	0.00929706						0							0							0			599	0.00395343
Helcococcus		26		40	66	0.00102438						0							0							0			66	0.000435603
SR1_genera_incertae_sedis	14			34	48	0.000745006						0							0							0			48	0.000316802
Sneathia			14	23	37	0.000574276						0							0							0			37	0.000244202
Riemerella			22		22	0.000341461						0							0							0			22	0.000145201
Prevotella			5	14	19	0.000294898						0							0							0			19	0.000125401
Proteocatella	19				19	0.000294898						0							0							0			19	0.000125401
Tannerella			11		11	0.000170731						0							0							0			11	7.26006e-05
Ruminococcus				10	10	0.00015521						0							0							0			10	6.60005e-05
Brevundimonas		8			8	0.000124168						0							0							0			8	5.28004e-05
Terrimonas			6		6	9.31258e-05						0							0							0			6	3.96003e-05
Treponema					0			122	28	6		156	0.00335462		479	31	260	30	800	0.072615		119	21	24	622	786	0.0265855		1742	0.0114973
Polynucleobacter					0						550	550	0.0118272						0							0			550	0.00363003
Geobacter					0						214	214	0.00460185						0							0			214	0.00141241
Azoarcus					0				108		86	194	0.00417177						0							0			194	0.00128041
Chlamydia					0			10	34	6		50	0.0010752		100	5			105	0.00953073						0			155	0.00102301
Atopostipes					0							0							0					137		137	0.00463386		137	0.000904207
Suttonella					0							0					17		17	0.00154307		32	6	10	56	104	0.00351767		121	0.000798606
Alysiella					0							0			5		45		50	0.00453844		19	19	8	14	60	0.00202943		110	0.000726006
Enterococcus					0						17	17	0.000365568		58				58	0.00526459						0			75	0.000495004
Acetobacterium					0				72			72	0.00154829						0							0			72	0.000475204
Gemmatimonas					0				58			58	0.00124723						0							0			58	0.000382803
GpI					0			40	8	9		57	0.00122573						0							0			57	0.000376203
Turicella					0							0							0					56		56	0.00189413		56	0.000369603
Subdivision3_genera_incertae_sedis					0			10	15	14		39	0.000838656						0							0			39	0.000257402
Enterobacter					0			30				30	0.00064512						0							0			30	0.000198002
Spartobacteria_genera_incertae_sedis					0				5	25		30	0.00064512						0							0			30	0.000198002
Facklamia					0				8			8	0.000172032						0					19		19	0.000642652		27	0.000178201
Paludibacter					0							0							0						27	27	0.000913242		27	0.000178201
Aggregatibacter					0					23		23	0.000494592						0							0			23	0.000151801
Turicibacter					0							0							0			5		12	5	22	0.000744123		22	0.000145201
Cellulomonas					0				21			21	0.000451584						0							0			21	0.000138601
Dietzia					0							0							0					21		21	0.000710299		21	0.000138601
Acidovorax					0				14	6		20	0.00043008						0							0			20	0.000132001
Gp6					0				20			20	0.00043008						0							0			20	0.000132001
Jeotgalicoccus					0							0							0					17		17	0.000575004		17	0.000112201
Ignatzschineria					0							0							0					13		13	0.000439709		13	8.58007e-05
Pyramidobacter					0					5		5	0.00010752						0				8			8	0.00027059		13	8.58007e-05
Massilia					0							0			6	5			11	0.000998457						0			11	7.26006e-05
Caldilinea					0				10			10	0.00021504						0							0			10	6.60005e-05
Herminiimonas					0				9			9	0.000193536						0							0			9	5.94005e-05
Methylobacterium					0			9				9	0.000193536						0							0			9	5.94005e-05
Yaniella					0							0							0					9		9	0.000304414		9	5.94005e-05
Paracoccus					0						8	8	0.000172032						0							0			8	5.28004e-05
Centipeda					0							0							0				7			7	0.000236766		7	4.62004e-05
Gp22					0					7		7	0.000150528						0							0			7	4.62004e-05
Prosthecobacter					0			7				7	0.000150528						0							0			7	4.62004e-05
Helicobacter					0							0							0					6		6	0.000202943		6	3.96003e-05
Herbaspirillum					0			6				6	0.000129024						0							0			6	3.96003e-05
Phenylobacterium					0				6			6	0.000129024						0							0			6	3.96003e-05
Psychrobacter					0							0					5		5	0.000453844						0			5	3.30003e-05
Trichococcus					0			5				5	0.00010752						0							0			5	3.30003e-05
Total	26745	8508	10642	18534	64429			10582	12764	8527	14630	46503			4453	1788	4024	752	11017			10777	3504	7967	7317	29565			151514
a Includes all genera with 5 or more isolates identified
b Genera that comprise the core microbiome are highlighted
